# Supplementary material for: Revisiting Non-BRCA1/2 Familial Whole Exome Sequencing Datasets Implicates NCK1 as a Cancer Gene
Source: Front Genet. 2019 Jun 4;10:527. doi: 10.3389/fgene.2019.00527 (PMC6557995; doi:10.3389/fgene.2019.00527)
Supplement: TABLE S1 — Variant filtering and classification parameters and the whole list of candidate genes. [file Table_1.XLSX]

## Sheet: Parameters
Steps	Modules	Parameters
Variant Filtering	VQSR	SNVs: DP, QD, MQ, FS, ReadPosRankSum,MQRankSum,SQR; cut-off: 99.5 Indels: DP, QD, MQ, FS, ReadPosRankSum,MQRankSum,SQR; cut-off: 99.0
	HardFilter	SNVs: QD < 2.0, FS > 6.0, MQ < 40.0, MappingQualityRankSun < 12.5, ReadPosRankSum < -8.0; Indels: QD < 2.0, FS > 200.0 or ReadPosRankSum < -20.0
Variant Annotation	Allele Frequency	1000Genome; ExAC; genomAD; PopMax
	in silico prediction tools	ljb_all: whole exome SIFT, PolyPhen2 HDIV, PolyPhen2 HVAR, LRT, MutationTaster, MutationAssessor, FATHMM, MetaSVM, MetaLR, VEST, CADD, GERP++, PhyloP and SiPhy scores (Avaiable in Annovar database)
	Clinical database	ClinVar; OMIM
	Protein Domain	Interpro
	In-house	TCGA-cohort specific germline variant (Prepared based on ExAC_r1 and ExAC_nonTCGA_r1)
Variant Classification	ACMG-AMP guideline	PVS1,PS1,PM1,PM2,PM4,PM5,PP3,BP4,BA1 were set as recommended by ACMG guideline
		BA1: MAF > 0.05;
		PVS1: truncated variants in genes, which has been reported pathogenic loss-of-function variants
		PS1: use pathogenic or likely pathogenic variants in ClinVar as reference
		PM1: Variant located in a functional motif or domain; PM2: MAF <0.01; PM4: nonframeshift mutation; : use pathogenic or likely pathogenic variants in ClinVar as reference; PM5: use pathogenic or likely pathogenic variants in ClinVar as reference
		PP3: Multiple in silico tools predicts the variants to be deleterious or damaging; BP4: Multiple in silico tools predicts the variants to be benign or tolerant
		PP2: Same mutation occurrs in the samples applied to whole exome sequencing
		PP5_supporting: (Self-defined) The variants identified from the breast cancer pedigree and TCGA-corhot specific gemeline variants
		We only focused on variants with PP2 evidence
	Manual Review	(Ⅰ) Pathogenic or likely pathogenic variants classified base on ACMG guideline: (1) Known cancer predisposition genes; (2) Genes with cancer associated phenotype (OMIM); (3) TextMining
		(Ⅱ) Uncertain significance variants: (1) Variants with PP5_supporting evidence; (2) Text mining for any clues for candidate genes involved in cancer development
		The variants in (I) and (Ⅱ) satistifed our creteria would be showed in the final candidate gene list

## Sheet: RUN-ⅠPathogenic
Pedigree	VariantClassification	Gene	Type	Position	Transcript	Exon	Nucleotide	Protein	dbSNP150	ClinVar	1000g_ALL	ExAC_ALL	ESP6500V2	GnomAD_ALL	Interpro_domain	pLI	OMIM	Evidence
F2887	Likely pathogenic	TNK2	nonsynonymous SNV	chr3:195609157-195609157	NM_001010938.1	exon6	c.841C>A	p.R281S	rs776183972	.	.	0.0005	.	0.0001	Protein kinase domain|Protein kinase-like domain|Serine-threonine/tyrosine-protein kinase catalytic domain|Tyrosine-protein kinase, catalytic domain	1.21e-10	MIM=606994:TNK2:	pm1 pm2 pp3 pp2
F2887	Likely pathogenic	SAAL1	nonsynonymous SNV	chr11:18113823-18113823	NM_138421.2	exon4	c.382T>C	p.C128R	rs756749438	.	.	1.65e-05	.	1.22e-05	Armadillo-like helical|Armadillo-type fold;Armadillo-type fold	0.000128877	.	pm1 pm2 pp3 pp2
F2887	Likely pathogenic	TTC39C	nonsynonymous SNV	chr18:21710341-21710341	NM_001135993.1	exon12	c.1583C>T	p.A528V	rs772798427	.	.	1.65e-05	.	1.3e-05	Tetratricopeptide-like helical domain	0.0146469	.	pm1 pm2 pp3 pp2
F3311	Likely pathogenic	TARS	nonsynonymous SNV	chr5:33455147-33455147	NM_001258438.1	exon6	c.650A>G	p.Y217C	rs776290053	.	.	1.65e-05	.	1.63e-05	Threonyl/alanyl tRNA synthetase, class II-like, putative editing domain	1.19e-09	MIM=187790:TARS:	pp5_supporting pm1 pm2 pp3 pp2
F3311	Likely pathogenic	ALDH5A1	nonsynonymous SNV	chr6:24505158-24505158	NM_170740.1	exon4	c.671C>T	p.T224I	.	.	.	.	.	.	Aldehyde dehydrogenase N-terminal domain|Aldehyde dehydrogenase domain|Aldehyde/histidinol dehydrogenase	0.00290426	MIM=610045:ALDH5A1:Succinic semialdehyde dehydrogenase deficiency 271980 (3) Autosomal recessive,603209:CMAHP:	bp1 pm1 pm2 pp3 pp2
F3311	Likely pathogenic	MRE11	nonsynonymous SNV	chr11:94224058-94224058	NM_005591.3	exon3	c.94A>G	p.R32G	rs587782266	Uncertain significance	.	.	.	.	Calcineurin-like phosphoesterase domain, apaH type|Metallo-dependent phosphatase-like	0	MIM=600814:MRE11:Ataxia-telangiectasia-like disorder 1 604391 (3) Autosomal recessive	pm1 pm2 pp3 pp2
F3311	Likely pathogenic	SLC25A5	nonsynonymous SNV	chrX:118603873-118603873	NM_001152.4	exon2	c.361G>T	p.G121C	rs753913830	.	.	0.0005	.	5.82e-06	Mitochondrial carrier domain	0.857862	MIM=300150:SLC25A5:	pm1 pm2 pp3 pp2
NIJM6	Likely pathogenic	GORASP1	nonsynonymous SNV	chr3:39142562-39142562	NM_031899.3	exon4	c.380C>T	p.A127V	rs61743223	.	0.00199681	0.0055	0.0043	0.005	GRASP55/65 PDZ-like domain;GRASP55/65 PDZ-like domain|PDZ domain	0.698378	MIM=606867:GORASP1:	pm1 pm2 pp3 pp2
NIJM6	Likely pathogenic	CCT5	nonsynonymous SNV	chr5:10256175-10256175	NM_012073.4	exon4	c.440A>G	p.H147R	rs118203986	Pathogenic|Likely pathogenic	0.000599042	4.14e-05	.	0.0001	Chaperonin TCP-1, conserved site|GroEL-like equatorial domain;GroEL-like equatorial domain	0.998787	MIM=610150:CCT5:Neuropathy hereditary sensory with spastic paraplegia 256840 (3) Autosomal recessive	pm1 pm2 ps1 pp2
NIJM6	Likely pathogenic	DNAH8	nonsynonymous SNV	chr6:38913335-38913335	NM_001206927.1	exon80	c.12100C>T	p.L4034F	rs146505940	.	.	0.0011	0.001	0.001	Dynein heavy chain domain	2.09e-37	MIM=603337:DNAH8:	bp1 pm1 pm2 pp3 pp2
NIJM6	Likely pathogenic	MDN1	nonsynonymous SNV	chr6:90450026-90450026	NM_014611.2	exon32	c.4520A>T	p.E1507V	rs114779526	.	0.000998403	0.0038	0.0029	0.0042	AAA+ ATPase domain|ATPase, dynein-related, AAA domain|P-loop containing nucleoside triphosphate hydrolase	1	.	pm1 pm2 pp3 pp2
NIJM6	Likely pathogenic	XRCC2	nonsynonymous SNV	chr7:152346299-152346299	NM_005431.1	exon3	c.271C>T	p.R91W	rs730882043	Uncertain significance	.	8.25e-06	.	4.07e-06	DNA recombination and repair protein Rad51, C-terminal|DNA recombination and repair protein RecA-like, ATP-binding domain|P-loop containing nucleoside triphosphate hydrolase	4.24e-06	MIM=600375:XRCC2:?Fanconi anemia complementation group U 617247 (3) Autosomal recessive	pp5_supporting bp1 pm1 pm2 pp2
NIJM6	Likely pathogenic	ADAM18	nonsynonymous SNV	chr8:39521389-39521389	NM_014237.2	exon13	c.1306T>C	p.C436R	rs147445686	.	0.000199681	0.0019	0.0023	0.002	Disintegrin domain;Disintegrin domain|Disintegrin, conserved site	1.53e-19	.	pm1 pm2 pp3 pp2
NIJM6	Likely pathogenic	TLL2	nonsynonymous SNV	chr10:98146726-98146726	NM_012465.3	exon14	c.1836T>A	p.D612E	rs749806198	.	.	1.65e-05	.	3.66e-05	EGF-like calcium-binding domain|EGF-like domain|EGF-like, conserved site	2.18e-19	MIM=606743:TLL2:	pm1 pm2 pp3 pp2
NIJM6	Likely pathogenic	PHKB	nonsynonymous SNV	chr16:47684830-47684830	NM_000293.2	exon20	c.1969C>A	p.Q657K	rs34667348	Uncertain significance	0.00139776	0.0029	0.0037	0.0028	.	3.16e-10	MIM=172490:PHKB:Phosphorylase kinase deficiency of liver and muscle autosomal recessive 261750 (3) Autosomal recessive	bp1 pm2 ps1 pp3 pp2
NIJM6	Likely pathogenic	MYH4	nonsynonymous SNV	chr17:10346751-10346751	NM_017533.2	exon40	c.5761G>T	p.V1921F	rs371108016	.	.	.	7.7e-05	.	Myosin tail	8.81e-35	MIM=160742:MYH4:	pm1 pm2 pp3 pp2
NIJM6	Likely pathogenic	CCDC103	nonsynonymous SNV	chr17:42979917-42979917	NM_001258395.1	exon4	c.461A>C	p.H154P	rs145457535	Pathogenic	.	0.0013	0.001	0.0012	RNA-polymerase II-associated protein 3-like, C-terminal domain	0.00218552	MIM=614677:CCDC103:Ciliary dyskinesia primary 17 614679 (3) Autosomal recessive	pm1 pm2 ps1 bp4 pp2
NIJM6	Likely pathogenic	SLC38A10	nonsynonymous SNV	chr17:79249810-79249810	NM_001037984.2	exon8	c.871C>T	p.P291S	.	.	.	.	.	4.07e-06	Amino acid transporter, transmembrane domain	4.09e-08	MIM=616525:SLC38A10:	pm1 pm2 pp3 pp2
NIJM6	Pathogenic	CHEK2	frameshift deletion	chr22:29091857-29091857	NM_007194.3	exon11	c.1100delC	p.T367fs	rs555607708	Pathogenic	0.000998403	0.0018	0.0012	0.0021	.	1.18e-15	MIM=604373:CHEK2:{Breast and colorectal cancer susceptibility to} (3); {Breast cancer susceptibility to} 114480 (3) Autosomal dominant; Li-Fraumeni syndrome 609265 (3); Osteosarcoma somatic 259500 (3); {Prostate cancer familial susceptibility to} 176807 (3) Autosomal dominant	pvs1 pm2 pp2
NIJM6	Likely pathogenic	ACR	nonsynonymous SNV	chr22:51182521-51182521	NM_001097.2	exon4	c.598C>T	p.R200C	rs376638753	.	.	0.0001	7.7e-05	0.0001	Peptidase S1, PA clan|Serine proteases, trypsin domain	0.0154599	MIM=102480:ACR:?Male infertility due to acrosin deficiency 102480 (2)	pm1 pm2 pp3 pp2
NIJM6	Likely pathogenic	STS	nonsynonymous SNV	chrX:7243422-7243422	NM_000351.5	exon8	c.1139G>C	p.G380A	rs145886038	.	0.000794702	0.0003	0.0005	0.0004	Alkaline phosphatase-like, alpha/beta/alpha|Alkaline-phosphatase-like, core domain|Sulfatase, N-terminal	0.981414	MIM=300747:STS:Ichthyosis X-linked 308100 (3) X-linked recessive	pm1 pm2 pm5 pp3 pp2
NIJM8	Likely pathogenic	CEBPZ	nonsynonymous SNV	chr2:37450393-37450393	NM_005760.2	exon3	c.1801T>A	p.F601I	rs144800928	.	0.000399361	0.0025	0.0018	0.0022	Armadillo-type fold|CCAAT-binding factor	1.78e-05	MIM=612828:CEBPZ:	pm1 pm2 pp3 pp2
NIJM8	Likely pathogenic	CYP1B1	nonsynonymous SNV	chr2:38298338-38298338	NM_000104.3	exon3	c.1159G>A	p.E387K	rs55989760	Pathogenic	.	0.0003	0.0003	0.0003	.	0.000296476	MIM=601771:CYP1B1:Anterior segment dysgenesis 6 multiple subtypes 617315 (3); Glaucoma 3A primary open angle congenital juvenile or adult onset 231300 (3) Autosomal recessive	bp1 pm2 ps1 pp3 pp2
NIJM8	Likely pathogenic	OLAH	nonsynonymous SNV	chr10:15107614-15107614	NM_001039702.2	exon6	c.434A>G	p.D145G	rs761389594	.	.	8.3e-06	.	8.21e-06	Alpha/Beta hydrolase fold|Thioesterase	0.00132846	.	pp5_supporting pm1 pm2 bp4 pp2
NIJM8	Likely pathogenic	CHRNA3	nonsynonymous SNV	chr15:78894107-78894107	NM_000743.4	exon5	c.877A>G	p.T293A	.	.	.	.	.	.	Neurotransmitter-gated ion-channel transmembrane domain|Nicotinic acetylcholine-gated receptor, transmembrane domain	0.00706164	MIM=118503:CHRNA3:{Lung cancer susceptibility 2} 612052 (3)	pm1 pm2 pp3 pp2
RUL036	Likely pathogenic	ADSS	nonsynonymous SNV	chr1:244600127-244600127	NM_001126.3	exon3	c.355G>A	p.G119R	rs573116941	.	.	1.65e-05	.	2.05e-05	P-loop containing nucleoside triphosphate hydrolase	0.82287	MIM=103060:ADSS:	pm1 pm2 pp3 pp2
RUL036	Likely pathogenic	EEF1B2	nonsynonymous SNV	chr2:207027567-207027567	NM_001037663.1	exon7	c.638A>G	p.Y213C	.	.	.	.	.	.	Translation elongation factor EF1B, beta/delta subunit, guanine nucleotide exchange|Translation elongation factor EF1B/ribosomal protein S6	0.333347	MIM=600655:EEF1B2:	pm1 pm2 pp3 pp2
RUL036	Likely pathogenic	FLNB	nonsynonymous SNV	chr3:58089761-58089761	NM_001164317.1	exon10	c.1559C>T	p.P520L	rs138220431	Uncertain significance	0.00119808	0.0025	0.0026	0.0024	Immunoglobulin E-set|Immunoglobulin-like fold	0.00243124	MIM=603381:FLNB:Atelosteogenesis type I 108720 (3) Autosomal dominant; Atelosteogenesis type III 108721 (3) Autosomal dominant; Boomerang dysplasia 112310 (3) Autosomal dominant; Larsen syndrome 150250 (3) Autosomal dominant; Spondylocarpotarsal synostosis syndrome 272460 (3) Autosomal recessive	bp1 pm1 pm2 pp3 pp2
RUL036	Likely pathogenic	SLCO2A1	nonsynonymous SNV	chr3:133692624-133692624	NM_005630.2	exon3	c.280C>T	p.R94W	rs553100519	.	.	4.34e-05	.	4.89e-05	Major facilitator superfamily domain	2.25e-09	MIM=601460:SLCO2A1:Hypertrophic osteoarthropathy primary autosomal recessive 2 614441 (3) Autosomal recessive	bp1 pm1 pm2 pp3 pp2
RUL036	Likely pathogenic	SLBP	nonsynonymous SNV	chr4:1695440-1695440	NM_006527.3	exon8	c.697G>A	p.D233N	.	.	.	.	.	.	Histone RNA hairpin-binding protein, RNA-binding domain	0.515659	MIM=602422:SLBP:	pm1 pm2 ps1 pp2
RUL036	Likely pathogenic	FRYL	nonsynonymous SNV	chr4:48559084-48559084	NM_015030.1	exon35	c.4177G>T	p.A1393S	rs200588184	.	.	0.0001	0.0002	8.13e-05	Cell morphogenesis central region	1	.	pm1 pm2 pp3 pp2
RUL036	Likely pathogenic	TRAM1L1	nonsynonymous SNV	chr4:118006185-118006185	NM_152402.2	exon1	c.365C>T	p.S122F	.	.	.	.	.	4.06e-06	TRAM/LAG1/CLN8 homology domain	0.0302314	MIM=617505:TRAM1L1:	pm1 pm2 pp3 pp2
RUL036	Likely pathogenic	FAM173B	nonsynonymous SNV	chr5:10236714-10236714	NM_199133.3	exon3	c.320C>T	p.A107V	rs114646426	.	0.000399361	0.0014	0.0019	0.0013	S-adenosyl-L-methionine-dependent methyltransferase	2.44e-07	.	pm1 pm2 pp3 pp2
RUL036	Likely pathogenic	LAMB4	stopgain	chr7:107748209-107748209	NM_007356.2	exon6	c.458G>A	p.W153X	.	.	.	.	.	.	Laminin, N-terminal	3.21e-30	MIM=616380:LAMB4:	pm1 pm2 pp3 pp2
RUL036	Likely pathogenic	MYO3A	nonsynonymous SNV	chr10:26432467-26432467	NM_017433.4	exon21	c.2353G>T	p.G785C	rs202001447	.	.	9.08e-05	.	9.75e-05	Myosin head, motor domain|P-loop containing nucleoside triphosphate hydrolase	6.59e-30	MIM=606808:MYO3A:Deafness autosomal recessive 30 607101 (3) Autosomal recessive	bp1 pm1 pm2 pp3 pp2
RUL036	Pathogenic	CTR9	splicing	chr11:10795558-10795558	NM_014633.4	exon22	c.2728-1G>A	.	.	.	.	.	.	.	.	0.999999	MIM=609366:CTR9:,616121:GVINP1:	pvs1 pm2 pp3 pp2
RUL036	Likely pathogenic	APLNR	nonsynonymous SNV	chr11:57003673-57003673	NM_005161.4	exon1	c.806C>T	p.T269M	rs140178173	.	.	4.14e-05	7.7e-05	3.66e-05	GPCR, rhodopsin-like, 7TM	0.43246	MIM=600052:APLNR:	pm1 pm2 pp3 pp2
RUL036	Likely pathogenic	MMP10	nonsynonymous SNV	chr11:102643627-102643627	NM_002425.2	exon8	c.1177G>C	p.D393H	rs368858787	.	.	8.24e-06	0.0002	2.44e-05	Hemopexin-like domain	1.98e-13	MIM=185260:MMP10:	pp5_supporting pm1 pm2 bp4 pp2
RUL036	Likely pathogenic	ATM	nonsynonymous SNV	chr11:108214073-108214073	NM_000051.3	exon57	c.8393C>A	p.A2798D	rs772992098	Uncertain significance	.	8.25e-06	.	4.07e-06	Phosphatidylinositol 3-/4-kinase, catalytic domain	2.71e-30	MIM=607585:ATM:Ataxia-telangiectasia 208900 (3) Autosomal recessive; {Breast cancer susceptibility to} 114480 (3) Autosomal dominant; Lymphoma B-cell non-Hodgkin somatic (3); Lymphoma mantle cell somatic (3); T-cell prolymphocytic leukemia somatic (3)	pp5_supporting bp1 pm1 pm2 bp4 pp2
RUL036	Pathogenic	KDELC2	nonsynonymous SNV	chr11:108357029-108357029	NM_153705.4	exon3	c.539A>G	p.K180R	rs759855871	.	.	8.28e-06	.	4.06e-06	Immunoglobulin E-set|Immunoglobulin-like fold	1.57e-08	.	pp5_supporting pm1 pm2 ps1 bp4 pp2
RUL036	Likely pathogenic	PTPN21	nonsynonymous SNV	chr14:88983583-88983583	NM_007039.3	exon3	c.203A>G	p.Y68C	rs373678423	.	.	8.24e-06	7.7e-05	1.63e-05	Band 4.1 domain|FERM domain|FERM, N-terminal|Ubiquitin-related domain	2.36e-07	MIM=603271:PTPN21:	pm1 pm2 pp3 pp2
RUL036	Likely pathogenic	WARS	nonsynonymous SNV	chr14:100813100-100813100	NM_173701.1	exon7	c.809C>T	p.T270I	rs377746467	.	.	8.24e-06	7.7e-05	1.62e-05	Rossmann-like alpha/beta/alpha sandwich fold	0.994701	MIM=191050:WARS:	pm1 pm2 pp3 pp2
RUL036	Likely pathogenic	SPATA5L1	nonsynonymous SNV	chr15:45713359-45713359	NM_024063.2	exon8	c.2213A>G	p.Y738C	rs144102603	.	0.000199681	0.0004	0.0007	0.0004	P-loop containing nucleoside triphosphate hydrolase	4.8e-11	.	pm1 pm2 pp3 pp2
RUL036	Likely pathogenic	LCTL	nonsynonymous SNV	chr15:66850216-66850216	NM_207338.3	exon8	c.766G>T	p.V256L	rs367972462	.	.	3.31e-05	7.7e-05	2.44e-05	Glycoside hydrolase superfamily|Glycoside hydrolase, catalytic domain	4.65e-08	MIM=617060:LCTL:	pm1 pm2 pp3 pp2
RUL036	Pathogenic	POLG	stopgain	chr15:89869943-89869943	NM_001126131.1	exon9	c.1612G>T	p.E538X	rs755552597	.	.	3.3e-05	.	2.03e-05	.	4.12e-05	MIM=174763:POLG:Mitochondrial DNA depletion syndrome 4A (Alpers type) 203700 (3) Autosomal recessive; Mitochondrial DNA depletion syndrome 4B (MNGIE type) 613662 (3) Autosomal recessive; Mitochondrial recessive ataxia syndrome (includes SANDO and SCAE) 607459 (3) Autosomal recessive; Progressive external ophthalmoplegia autosomal dominant 1 157640 (3) Autosomal dominant; Progressive external opht…	pvs1 pm2 pp3 pp2
RUL036	Likely pathogenic	CNTROB	nonsynonymous SNV	chr17:7849130-7849130	NM_001037144.5	exon13	c.1819G>A	p.V607M	rs201982090	.	.	0.0002	7.7e-05	0.0002	.	1.24e-11	MIM=611425:CNTROB:	pm2 ps1 pp2
RUL036	Likely pathogenic	SWSAP1	nonsynonymous SNV	chr19:11486354-11486354	NM_175871.3	exon2	c.352C>A	p.L118I	rs146815699	.	0.000599042	0.0035	0.0034	0.0031	P-loop containing nucleoside triphosphate hydrolase	0.00013467	MIM=614536:SWSAP1:	pm1 pm2 pp3 pp2
RUL036	Likely pathogenic	SRXN1	nonsynonymous SNV	chr20:629537-629537	NM_080725.2	exon2	c.235A>T	p.I79F	.	.	.	.	.	.	ParB/Sulfiredoxin	0.00865788	MIM=617583:SRXN1:	pm1 pm2 pp3 pp2
RUL036	Pathogenic	TIMP3	nonsynonymous SNV	chr22:33254009-33254009	NM_000362.4	exon4	c.322G>A	p.V108I	rs779017473	.	.	8.24e-06	.	8.12e-06	Netrin domain|Tissue inhibitor of metalloproteinases-like, OB-fold	0.112089	MIM=602705:SYN3:,188826:TIMP3:Sorsby fundus dystrophy 136900 (3) Autosomal dominant	bp1 pm1 pm2 ps1 pp3 pp2
RUL036	Likely pathogenic	ARSE	nonsynonymous SNV	chrX:2871204-2871204	NM_000047.2	exon5	c.410G>C	p.G137A	rs80338711	Conflicting interpretations of pathogenicity	.	9.12e-05	9.5e-05	0.0001	Alkaline phosphatase-like, alpha/beta/alpha|Alkaline-phosphatase-like, core domain|Sulfatase, N-terminal|Sulfatase, conserved site	0.120625	MIM=300180:ARSE:Chondrodysplasia punctata X-linked recessive 302950 (3) X-linked recessive	bp1 pm1 pm2 pm5 pp3 pp2
RUL153	Likely pathogenic	EHD1	nonsynonymous SNV	chr11:64622011-64622011	NM_006795.3	exon5	c.1399G>A	p.A467T	rs773992056	.	.	7.42e-05	.	6.9e-05	EF-hand domain pair|EH domain	0.894832	MIM=605888:EHD1:	pm1 pm2 pp3 pp2
RUL153	Pathogenic	CHEK2	frameshift deletion	chr22:29091857-29091857	NM_007194.3	exon11	c.1100delC	p.T367fs	rs555607708	Pathogenic	0.000998403	0.0018	0.0012	0.0021	.	1.18e-15	MIM=604373:CHEK2:{Breast and colorectal cancer susceptibility to} (3); {Breast cancer susceptibility to} 114480 (3) Autosomal dominant; Li-Fraumeni syndrome 609265 (3); Osteosarcoma somatic 259500 (3); {Prostate cancer familial susceptibility to} 176807 (3) Autosomal dominant	pvs1 pm2 pp2
RUL154	Likely pathogenic	RTN4	nonsynonymous SNV	chr2:55200328-55200328	NM_020532.4	exon9	c.3543A>C	p.Q1181H	rs539435966	.	.	.	.	.	Reticulon	0.0108354	MIM=604475:RTN4:	pm1 pm2 pp3 pp2
RUL154	Likely pathogenic	ACVR1C	nonsynonymous SNV	chr2:158406865-158406865	NM_145259.2	exon4	c.584T>C	p.I195T	rs56188432	.	0.000199681	0.0007	0.0009	0.0008	GS domain|Protein kinase domain|Protein kinase-like domain;GS domain|Protein kinase domain|Protein kinase-like domain|Serine/threonine/dual specificity protein kinase, catalytic domain	0.044891	MIM=608981:ACVR1C:	pm1 pm2 pp3 pp2
RUL154	Likely pathogenic	ZNF276	nonsynonymous SNV	chr16:89804295-89804295	NM_001113525.1	exon10	c.1556C>T	p.S519L	.	.	.	.	.	.	Zinc finger C2H2-type/integrase DNA-binding domain|Zinc finger, C2H2;Zinc finger, C2H2|Zinc finger, C2H2-like	0.000257275	MIM=607139:FANCA:Fanconi anemia complementation group A 227650 (3) Autosomal recessive,608460:ZNF276:	pm1 pm2 pp3 pp2
RUL39	Likely pathogenic	MCM2	nonsynonymous SNV	chr3:127325493-127325493	NM_004526.3	exon6	c.934G>C	p.V312L	rs141867973	.	.	0.0004	0.0008	0.0005	Nucleic acid-binding, OB-fold	0.509038	MIM=116945:MCM2:?Deafness autosomal dominant 70 616968 (3) Autosomal dominant	pm1 pm2 pp3 pp2
RUL39	Likely pathogenic	IGF2R	nonsynonymous SNV	chr6:160484494-160484494	NM_000876.3	exon27	c.3718C>G	p.L1240V	rs146994109	.	.	0.0003	0.0006	0.0003	Mannose-6-phosphate receptor binding domain	0.999999	MIM=147280:IGF2R:Hepatocellular carcinoma somatic 114550 (3)	pm1 pm2 pp3 pp2
RUL39	Likely pathogenic	IGHMBP2	nonsynonymous SNV	chr11:68707139-68707139	NM_002180.2	exon15	c.2922T>G	p.D974E	rs147674615	Uncertain significance	0.000399361	0.0011	0.0013	0.001	.	1.51e-08	MIM=600502:IGHMBP2:Charcot-Marie-Tooth disease axonal type 2S 616155 (3) Autosomal recessive; Neuronopathy distal hereditary motor type VI 604320 (3) Autosomal recessive	bp1 pm2 ps1 pp3 pp2
RUL39	Likely pathogenic	NOS1	nonsynonymous SNV	chr12:117768754-117768754	NM_001204218.1	exon2	c.121G>A	p.V41M	rs769257699	.	.	8.3e-06	.	1.63e-05	PDZ domain	0.998695	MIM=163731:NOS1:	pm1 pm2 pp3 pp2
RUL70	Likely pathogenic	ACAD11	nonsynonymous SNV	chr3:132350301-132350301	NM_032169.4	exon6	c.725A>T	p.D242V	.	.	.	.	.	.	Aminoglycoside phosphotransferase|Protein kinase-like domain	1.68e-07	MIM=614288:ACAD11:	pm1 pm2 pp3 pp2
RUL70	Likely pathogenic	MMP15	stopgain	chr16:58071399-58071399	NM_002428.3	exon2	c.186C>A	p.Y62X	rs200181402	.	.	0.0038	.	0.001	Metallopeptidase, catalytic domain|Peptidoglycan binding-like	0.651305	MIM=602261:MMP15:	pm1 pm2 pp3 pp2
RUL79	Likely pathogenic	TAS1R1	nonsynonymous SNV	chr1:6639073-6639073	NM_138697.3	exon6	c.1955G>A	p.R652H	rs149418903	.	0.000798722	0.0018	0.0011	0.0018	GPCR family 3, C-terminal;Periplasmic binding protein-like I|Receptor, ligand binding region	7.91e-09	MIM=606225:TAS1R1:	pm1 pm2 pp3 pp2
RUL79	Pathogenic	MTHFR	nonsynonymous SNV	chr1:11856376-11856376	NM_005957.4	exon5	c.667G>A	p.D223N	rs150847674	.	0.000798722	0.0001	0.0006	0.0002	FAD-linked oxidoreductase-like	2.46e-07	MIM=607093:MTHFR:Homocystinuria due to MTHFR deficiency 236250 (3) Autosomal recessive; {Neural tube defects susceptibility to} 601634 (3) Autosomal recessive; {Schizophrenia susceptibility to} 181500 (3) Autosomal dominant; {Thromboembolism susceptibility to} 188050 (3) Autosomal dominant; {Vascular disease susceptibility to} (3)	bp1 pm1 pm2 ps1 pp3 pp2
RUL79	Pathogenic	MUTYH	nonsynonymous SNV	chr1:45798269-45798269	NM_001128425.1	exon8	c.667A>G	p.I223V	rs200872702	Uncertain significance	.	0.0002	0.0002	0.0002	DNA glycosylase|Endonuclease III-like, conserved site-2|Helix-turn-helix, base-excision DNA repair, C-terminal|HhH-GPD domain;DNA glycosylase|Endonuclease III-like, conserved site-2|HhH-GPD domain;DNA glycosylase|HhH-GPD domain	8.57e-11	MIM=604933:MUTYH:Adenomas multiple colorectal 608456 (3) Autosomal recessive; Colorectal adenomatous polyposis autosomal recessive with pilomatricomas 132600 (3) Somatic mutation; Gastric cancer somatic 613659 (3)	pm1 pm2 ps1 pp3 pp2
RUL79	Likely pathogenic	SMC6	nonsynonymous SNV	chr2:17898147-17898147	NM_024624.5	exon13	c.1207C>T	p.R403W	rs752968506	.	.	0.0002	.	0.0002	RecF/RecN/SMC, N-terminal	0.45542	MIM=609387:SMC6:	pm1 pm2 pp3 pp2
RUL79	Likely pathogenic	WDR6	nonsynonymous SNV	chr3:49051072-49051072	NM_018031.4	exon2	c.2195G>A	p.R732H	rs546787787	.	.	3.3e-05	.	4.07e-05	WD40-repeat-containing domain;WD40-repeat-containing domain|WD40/YVTN repeat-like-containing domain	9.2e-07	MIM=606031:WDR6:	pm1 pm2 pp3 pp2
RUL79	Likely pathogenic	CD200R1	nonsynonymous SNV	chr3:112648268-112648268	NM_138806.3	exon4	c.289T>C	p.W97R	rs377013891	.	.	3.31e-05	0.0002	4.08e-05	Immunoglobulin subtype|Immunoglobulin-like domain|Immunoglobulin-like fold	7.04e-09	MIM=607546:CD200R1:	pm1 pm2 pp3 pp2
RUL79	Likely pathogenic	ENPP6	nonsynonymous SNV	chr4:185074728-185074728	NM_153343.3	exon2	c.400G>C	p.V134L	rs533232624	.	.	.	.	8.14e-06	Alkaline phosphatase-like, alpha/beta/alpha|Alkaline-phosphatase-like, core domain	6.11e-07	MIM=616983:ENPP6:	pm1 pm2 pp3 pp2
RUL79	Pathogenic	KCNQ5	stopgain	chr6:73904721-73904721	NM_001160133.1	exon15	c.2440C>T	p.Q814X	.	.	.	.	.	.	.	0.999535	MIM=607357:KCNQ5:Mental retardation autosomal dominant 46 617601 (3) Autosomal dominant	pvs1 pm2 pp3 pp2
RUL79	Likely pathogenic	DBH	nonsynonymous SNV	chr9:136501756-136501756	NM_000787.3	exon1	c.263G>C	p.G88A	rs3025380	Uncertain significance	0.000998403	0.0035	0.0028	0.0033	DOMON domain	2.54e-06	MIM=609312:DBH:Dopamine beta-hydroxylase deficiency 223360 (3) Autosomal recessive; [Dopamine-beta-hydroxylase activity levels plasma] (3)	bp1 pm1 pm2 pp3 pp2
RUL79	Likely pathogenic	OPN4	nonsynonymous SNV	chr10:88418318-88418318	NM_001030015.2	exon5	c.535C>T	p.R179C	rs143641898	.	.	0.0002	0.0005	0.0002	GPCR, rhodopsin-like, 7TM	1.1e-06	MIM=606665:OPN4:	pm1 pm2 pp3 pp2
RUL79	Likely pathogenic	MYOF	nonsynonymous SNV	chr10:95191218-95191218	NM_013451.3	exon4	c.292T>A	p.S98T	rs180853104	.	0.000998403	0.003	0.0047	0.0033	C2 domain	2.08e-36	MIM=604603:MYOF:	pm1 pm2 pp3 pp2
RUL79	Pathogenic	ZRANB1	frameshift deletion	chr10:126673561-126673566	NM_017580.2	exon9	c.2127_2132del	p.*709fs	.	.	.	.	.	.	.	0.99984	MIM=611749:ZRANB1:	pvs1 pm2 pp2
RUL79	Likely pathogenic	NPAS4	nonsynonymous SNV	chr11:66189947-66189947	NM_178864.3	exon3	c.353G>A	p.S118N	rs772995120	.	.	8.24e-06	.	4.06e-06	PAS domain	0.424264	MIM=608554:NPAS4:	pm1 pm2 pp3 pp2
RUL79	Likely pathogenic	CHRDL2	nonsynonymous SNV	chr11:74424490-74424490	NM_015424.5	exon3	c.230C>T	p.P77L	rs144018357	.	.	7.45e-05	0.0002	8.54e-05	VWFC domain	2.14e-05	MIM=613127:CHRDL2:	pm1 pm2 pp3 pp2
RUL79	Pathogenic	PDS5B	frameshift deletion	chr13:33344580-33344580	NM_015032.3	exon32	c.3946delA	p.K1316fs	rs747131399	.	.	0.0007	0.0031	7.17e-05	.	0.999912	MIM=605333:PDS5B:	pvs1 pm2 pp2
RUL79	Likely pathogenic	ATP10A	nonsynonymous SNV	chr15:26107946-26107946	NM_024490.3	exon1	c.298G>C	p.V100L	rs140289242	.	0.00119808	0.003	0.003	0.0027	P-type ATPase, A domain|P-type ATPase, N-terminal	0.611013	MIM=605855:ATP10A:	bp1 pm1 pm2 pp3 pp2
RUL79	Likely pathogenic	TGM7	nonsynonymous SNV	chr15:43574189-43574189	NM_052955.2	exon9	c.1204G>A	p.A402T	rs376338622	.	.	2.48e-05	.	4.88e-05	Transglutaminase-like	6.34e-10	MIM=606776:TGM7:	pm1 pm2 pp3 pp2
RUL79	Likely pathogenic	FBN1	nonsynonymous SNV	chr15:48779352-48779352	NM_000138.4	exon29	c.3509G>A	p.R1170H	rs137854475	Conflicting interpretations of pathogenicity	0.000798722	0.0012	0.0019	0.0012	EGF-like calcium-binding domain|EGF-like calcium-binding, conserved site|EGF-like domain	1	MIM=134797:FBN1:Acromicric dysplasia 102370 (3) Autosomal dominant; Ectopia lentis familial 129600 (3) Autosomal dominant; Geleophysic dysplasia 2 614185 (3) Autosomal dominant; MASS syndrome 604308 (3); Marfan lipodystrophy syndrome 616914 (3) Autosomal dominant; Marfan syndrome 154700 (3) Autosomal dominant; Stiff skin syndrome 184900 (3) Autosomal dominant; Weill-Marchesani syndrome 2 dominant…	pm1 pm2 pp3 pp2
RUL79	Likely pathogenic	ABCC1	nonsynonymous SNV	chr16:16225734-16225734	NM_004996.3	exon27	c.3908G>A	p.R1303Q	rs746585220	.	.	3.32e-05	.	1.63e-05	ABC transporter-like|P-loop containing nucleoside triphosphate hydrolase	0.0194358	MIM=158343:ABCC1:	pm1 pm2 pp3 pp2

## Sheet: RUN-ⅡUncertain
Pedigree	Gene	VariantClassification	Type	Position	Transcript	Exon	Nucleotide	Protein	dbSNP150	ClinVar	1000g_ALL	ExAC_ALL	ESP6500V2	GnomAD_ALL	Interpro_domain	OMIM	Evidence
F2887	NCK1	Uncertain	nonsynonymous SNV	chr3:136647060-136647060	NM_006153.5	exon2	c.217G>C	p.D73H	rs770040215	.	.	8.567e-06	.	8.237e-06	.	MIM=600508:NCK1:	pp5_supporting pm2 pp2
NIJM6	SPTB	Uncertain	nonsynonymous SNV	chr14:65253636-65253636	NM_000347.5	exon15	c.3047G>A	p.R1016H	rs769384891	.	.	8.255e-06	.	8.236e-06	.	MIM=182870:SPTB:Anemia neonatal hemolytic fatal and near-fatal (3); Elliptocytosis-3 (3); Spherocytosis type 2 616649 (3) Autosomal dominant	pp5_supporting pm2 pp2
NIJM8	OLAH	Uncertain	nonsynonymous SNV	chr10:15107614-15107614	NM_018324.2	exon7	c.593A>G	p.D198G	rs761389594	.	.	8.299e-06	.	8.236e-06	Alpha/Beta hydrolase fold|Thioesterase	.	pp5_supporting pm1 pm2 bp4 pp2
RUL79	UGGT1	Uncertain	nonsynonymous SNV	chr2:128872726-128872726	NM_020120.3	exon7	c.725C>G	p.S242C	rs761159782	.	.	8.248e-06	.	8.236e-06	.	MIM=605897:UGGT1:	pp5_supporting pm2 pp3 pp2
