# Supplementary material for: Revisiting Non-BRCA1/2 Familial Whole Exome Sequencing Datasets Implicates NCK1 as a Cancer Gene
Source: Front Genet. 2019 Jun 4;10:527. doi: 10.3389/fgene.2019.00527 (PMC6557995; doi:10.3389/fgene.2019.00527)
Supplement: TABLE S2 — The allele count and allele number of the non-silent NCK1 mutations retrieved from genomAD and the burden test result. [file Table_2.XLSX]

## Sheet: All_Pass
Chromosome	Position	rsID	Reference	Alternate	Source	Filters - exomes	Filters - genomes	Consequence	Protein Consequence	Transcript Consequence	Annotation	Flags	Allele Count	Allele Number	Allele Frequency	Homozygote Count	Hemizygote Count	Allele Count African	Allele Number African	Homozygote Count African	Hemizygote Count African	Allele Count Latino	Allele Number Latino	Homozygote Count Latino	Hemizygote Count Latino	Allele Count Ashkenazi Jewish	Allele Number Ashkenazi Jewish	Homozygote Count Ashkenazi Jewish	Hemizygote Count Ashkenazi Jewish	Allele Count East Asian	Allele Number East Asian	Homozygote Count East Asian	Hemizygote Count East Asian	Allele Count European (Finnish)	Allele Number European (Finnish)	Homozygote Count European (Finnish)	Hemizygote Count European (Finnish)	Allele Count European (non-Finnish)	Allele Number European (non-Finnish)	Homozygote Count European (non-Finnish)	Hemizygote Count European (non-Finnish)	Allele Count Other	Allele Number Other	Homozygote Count Other	Hemizygote Count Other	Allele Count South Asian	Allele Number South Asian	Homozygote Count South Asian	Hemizygote Count South Asian
3	136664737	rs13320485	C	T	gnomAD Exomes,gnomAD Genomes	PASS	PASS	p.Ala180Val	p.Ala180Val	c.539C>T	missense_variant		3393	282740	0.0120004	34	0	81	24964	0	0	624	35440	8	0	340	10368	5	0	0	19952	0	0	44	25122	0	0	2095	129054	20	0	124	7224	1	0	85	30616	0	0
3	136664970	rs72978714	G	C	gnomAD Exomes,gnomAD Genomes	PASS	PASS	c.397-1G>C		c.397-1G>C	splice_acceptor_variant		1926	282766	0.00681129	55	0	1736	24942	53	0	154	35436	2	0	0	10370	0	0	0	19952	0	0	0	25124	0	0	15	129108	0	0	20	7220	0	0	1	30614	0	0
3	136664709	rs11547829	C	T	gnomAD Exomes,gnomAD Genomes	PASS	PASS	p.His171Tyr	p.His171Tyr	c.511C>T	missense_variant		1129	282796	0.00399228	27	0	0	24966	0	0	2	35440	0	0	0	10366	0	0	0	19948	0	0	1021	25124	26	0	90	129114	0	0	16	7222	1	0	0	30616	0	0
3	136664749	rs145545353	A	G	gnomAD Exomes,gnomAD Genomes	PASS	PASS	p.Asn184Ser	p.Asn184Ser	c.551A>G	missense_variant		125	282730	0.000442118	0	0	3	24964	0	0	1	35436	0	0	0	10368	0	0	2	19950	0	0	29	25122	0	0	86	129052	0	0	1	7222	0	0	3	30616	0	0
3	136664913	rs544403184	G	A	gnomAD Exomes,gnomAD Genomes	PASS	PASS	p.Val239Ile	p.Val239Ile	c.715G>A	missense_variant		110	282808	0.000388956	0	0	1	24964	0	0	0	35440	0	0	0	10370	0	0	0	19948	0	0	0	25116	0	0	0	129134	0	0	3	7220	0	0	106	30616	0	0
3	136664745	rs149750260	G	A	gnomAD Exomes,gnomAD Genomes	PASS	PASS	p.Val183Ile	p.Val183Ile	c.547G>A	missense_variant		67	282726	0.000236979	0	0	1	24962	0	0	5	35438	0	0	1	10370	0	0	0	19952	0	0	2	25124	0	0	57	129040	0	0	0	7224	0	0	1	30616	0	0
3	136647028	rs148772850	C	A	gnomAD Exomes,gnomAD Genomes	PASS	PASS	p.Ala62Asp	p.Ala62Asp	c.185C>A	missense_variant		39	282710	0.000137951	0	0	2	24972	0	0	3	35386	0	0	1	10364	0	0	0	19950	0	0	0	25116	0	0	29	129126	0	0	1	7218	0	0	3	30578	0	0
3	136667116	rs148197442	G	A	gnomAD Exomes,gnomAD Genomes	PASS	PASS	p.Val319Ile	p.Val319Ile	c.955G>A	missense_variant		23	269284	8.54117e-05	0	0	1	24426	0	0	0	32416	0	0	0	9614	0	0	0	19224	0	0	2	24808	0	0	19	124536	0	0	1	6846	0	0	0	27414	0	0
3	136664426	rs201351324	C	T	gnomAD Exomes,gnomAD Genomes	PASS	PASS	c.228C>T	c.228C>T(p.=)	c.228C>T	splice_region_variant		16	270714	5.9103e-05	0	0	0	24094	0	0	0	33322	0	0	0	9458	0	0	0	19660	0	0	0	24568	0	0	4	124778	0	0	0	6848	0	0	12	27986	0	0
3	136664533	rs368340310	A	T	gnomAD Exomes,gnomAD Genomes	PASS	PASS	p.Tyr112Phe	p.Tyr112Phe	c.335A>T	missense_variant		15	282764	5.30478e-05	0	0	0	24966	0	0	0	35434	0	0	0	10366	0	0	0	19950	0	0	0	25122	0	0	15	129088	0	0	0	7222	0	0	0	30616	0	0
3	136664582	rs147481903	A	G	gnomAD Exomes,gnomAD Genomes	PASS	PASS	p.Ile128Met	p.Ile128Met	c.384A>G	missense_variant		11	282694	3.89113e-05	0	0	11	24962	0	0	0	35432	0	0	0	10364	0	0	0	19952	0	0	0	25118	0	0	0	129032	0	0	0	7220	0	0	0	30614	0	0
3	136664888	rs768475356	G	A	gnomAD Exomes,gnomAD Genomes	PASS	PASS	p.Trp230Ter	p.Trp230Ter	c.690G>A	stop_gained		8	282792	2.82893e-05	0	0	0	24956	0	0	0	35436	0	0	0	10368	0	0	0	19946	0	0	7	25124	0	0	1	129132	0	0	0	7216	0	0	0	30614	0	0
3	136647042	rs771451936	A	G	gnomAD Exomes,gnomAD Genomes	PASS	PASS	p.Ile67Val	p.Ile67Val	c.199A>G	missense_variant		7	281890	2.48324e-05	0	0	0	24934	0	0	0	35168	0	0	0	10330	0	0	0	19910	0	0	0	25116	0	0	6	128934	0	0	0	7200	0	0	1	30298	0	0
3	136664910	rs371880420	A	G	gnomAD Exomes,gnomAD Genomes	PASS	PASS	p.Met238Val	p.Met238Val	c.712A>G	missense_variant		7	282820	2.47507e-05	0	0	0	24960	0	0	0	35440	0	0	0	10370	0	0	0	19952	0	0	0	25120	0	0	7	129142	0	0	0	7220	0	0	0	30616	0	0
3	136664604	rs140020695	A	G	gnomAD Exomes,gnomAD Genomes	PASS	PASS	p.Met136Val	p.Met136Val	c.406A>G	missense_variant		6	282646	2.1228e-05	0	0	5	24968	0	0	0	35424	0	0	0	10362	0	0	1	19946	0	0	0	25106	0	0	0	129016	0	0	0	7218	0	0	0	30606	0	0
3	136664832	rs778419590	G	A	gnomAD Exomes,gnomAD Genomes	PASS	PASS	p.Glu212Lys	p.Glu212Lys	c.634G>A	missense_variant		6	282610	2.12307e-05	0	0	1	24958	0	0	0	35420	0	0	0	10360	0	0	3	19950	0	0	0	25100	0	0	2	128996	0	0	0	7214	0	0	0	30612	0	0
3	136646862	rs548741298	G	T	gnomAD Exomes,gnomAD Genomes	PASS	PASS	p.Val7Leu	p.Val7Leu	c.19G>T	missense_variant		5	282830	1.76785e-05	0	0	0	24972	0	0	0	35426	0	0	0	10366	0	0	5	19954	0	0	0	25118	0	0	0	129166	0	0	0	7218	0	0	0	30610	0	0
3	136646968	rs1195839831	G	A	gnomAD Exomes,gnomAD Genomes	PASS	PASS	p.Arg42Gln	p.Arg42Gln	c.125G>A	missense_variant		5	282852	1.76771e-05	0	0	0	24964	0	0	0	35440	0	0	0	10370	0	0	0	19950	0	0	0	25118	0	0	4	129168	0	0	1	7226	0	0	0	30616	0	0
3	136664819	rs367665146	A	C	gnomAD Exomes,gnomAD Genomes	PASS	PASS	p.Glu207Asp	p.Glu207Asp	c.621A>C	missense_variant		5	282640	1.76903e-05	0	0	0	24966	0	0	0	35422	0	0	0	10366	0	0	0	19948	0	0	0	25096	0	0	5	129016	0	0	0	7212	0	0	0	30614	0	0
3	136665136	rs866237155	C	T	gnomAD Exomes,gnomAD Genomes	PASS	PASS	p.Ser313Leu	p.Ser313Leu	c.938C>T	missense_variant		4	273674	1.46159e-05	0	0	1	24474	0	0	0	34322	0	0	0	9576	0	0	1	19762	0	0	0	24650	0	0	0	124874	0	0	0	6954	0	0	2	29062	0	0
3	136647077	rs749678194	A	G	gnomAD Exomes,gnomAD Genomes	PASS	PASS	c.226+8A>G		c.226+8A>G	splice_region_variant		3	251448	1.19309e-05	0	0	0	23832	0	0	0	26698	0	0	0	8278	0	0	0	17966	0	0	0	23912	0	0	3	119872	0	0	0	6258	0	0	0	24632	0	0
3	136664803	rs900756685	G	C	gnomAD Exomes,gnomAD Genomes	PASS	PASS	p.Ser202Thr	p.Ser202Thr	c.605G>C	missense_variant		3	282594	1.06159e-05	0	0	0	24962	0	0	0	35424	0	0	0	10368	0	0	0	19952	0	0	0	25094	0	0	2	128974	0	0	1	7206	0	0	0	30614	0	0
3	136664947	rs759875342	T	C	gnomAD Exomes,gnomAD Genomes	PASS	PASS	p.Met250Thr	p.Met250Thr	c.749T>C	missense_variant		3	282786	1.06087e-05	0	0	1	24950	0	0	1	35438	0	0	0	10370	0	0	0	19948	0	0	0	25118	0	0	1	129128	0	0	0	7220	0	0	0	30614	0	0
3	136665079	rs771135953	T	C	gnomAD Exomes,gnomAD Genomes	PASS	PASS	p.Met294Thr	p.Met294Thr	c.881T>C	missense_variant		3	281954	1.064e-05	0	0	3	24912	0	0	0	35396	0	0	0	10336	0	0	0	19942	0	0	0	25084	0	0	0	128502	0	0	0	7194	0	0	0	30588	0	0
3	136646953	rs748380862	C	G	gnomAD Exomes,gnomAD Genomes	PASS	PASS	p.Ser37Cys	p.Ser37Cys	c.110C>G	missense_variant		2	282860	7.07064e-06	0	0	0	24966	0	0	0	35438	0	0	0	10370	0	0	0	19952	0	0	0	25122	0	0	2	129172	0	0	0	7224	0	0	0	30616	0	0
3	136647024	rs761581267	A	G	gnomAD Exomes,gnomAD Genomes	PASS	PASS	p.Ser61Gly	p.Ser61Gly	c.181A>G	missense_variant		2	282816	7.07174e-06	0	0	2	24972	0	0	0	35418	0	0	0	10370	0	0	0	19952	0	0	0	25122	0	0	0	129156	0	0	0	7222	0	0	0	30604	0	0
3	136647060	rs770040215	G	C	gnomAD Exomes,gnomAD Genomes	PASS	PASS	p.Asp73His	p.Asp73His	c.217G>C	missense_variant		2	275812	7.25132e-06	0	0	0	24732	0	0	0	33720	0	0	0	9974	0	0	0	19586	0	0	0	25004	0	0	1	127252	0	0	1	7028	0	0	0	28516	0	0
3	136647075	rs1255519109	A	G	gnomAD Exomes,gnomAD Genomes	PASS	PASS	c.226+6A>G		c.226+6A>G	splice_region_variant		2	251968	7.93752e-06	0	0	1	23906	0	0	1	26638	0	0	0	8310	0	0	0	17978	0	0	0	23930	0	0	0	120264	0	0	0	6264	0	0	0	24678	0	0
3	136664544	rs141442402	A	G	gnomAD Exomes,gnomAD Genomes	PASS	PASS	p.Asn116Asp	p.Asn116Asp	c.346A>G	missense_variant		2	282782	7.07259e-06	0	0	0	24974	0	0	0	35436	0	0	0	10368	0	0	0	19954	0	0	0	25124	0	0	2	129090	0	0	0	7220	0	0	0	30616	0	0
3	136665002	rs1364891837	C	T	gnomAD Exomes,gnomAD Genomes	PASS	PASS	p.Thr143Ile	p.Thr143Ile	c.428C>T	missense_variant		2	282710	7.07439e-06	0	0	0	24944	0	0	0	35436	0	0	0	10368	0	0	0	19946	0	0	0	25120	0	0	2	129060	0	0	0	7220	0	0	0	30616	0	0
3	136665050	rs1320944873	T	C	gnomAD Exomes,gnomAD Genomes	PASS	PASS	p.Met159Thr	p.Met159Thr	c.476T>C	missense_variant		2	282476	7.08025e-06	0	0	0	24938	0	0	0	35426	0	0	0	10362	0	0	0	19948	0	0	0	25116	0	0	1	128860	0	0	1	7214	0	0	0	30612	0	0
3	136665100	rs761148513	A	G	gnomAD Exomes,gnomAD Genomes	PASS	PASS	p.His301Arg	p.His301Arg	c.902A>G	missense_variant		2	281456	7.10591e-06	0	0	1	24920	0	0	0	35380	0	0	0	10304	0	0	0	19946	0	0	0	25058	0	0	0	128118	0	0	0	7184	0	0	1	30546	0	0

## Sheet: Noncancer
Chromosome	Position	rsID	Reference	Alternate	Source	Filters - exomes	Filters - genomes	Consequence	Protein Consequence	Transcript Consequence	Annotation	Flags	Allele Count	Allele Number	Allele Frequency	Homozygote Count	Hemizygote Count	Allele Count African	Allele Number African	Homozygote Count African	Hemizygote Count African	Allele Count Latino	Allele Number Latino	Homozygote Count Latino	Hemizygote Count Latino	Allele Count Ashkenazi Jewish	Allele Number Ashkenazi Jewish	Homozygote Count Ashkenazi Jewish	Hemizygote Count Ashkenazi Jewish	Allele Count East Asian	Allele Number East Asian	Homozygote Count East Asian	Hemizygote Count East Asian	Allele Count European (Finnish)	Allele Number European (Finnish)	Homozygote Count European (Finnish)	Hemizygote Count European (Finnish)	Allele Count European (non-Finnish)	Allele Number European (non-Finnish)	Homozygote Count European (non-Finnish)	Hemizygote Count European (non-Finnish)	Allele Count Other	Allele Number Other	Homozygote Count Other	Hemizygote Count Other	Allele Count South Asian	Allele Number South Asian	Homozygote Count South Asian	Hemizygote Count South Asian
3	136664970	rs72978714	G	C	gnomAD Exomes,gnomAD Genomes	PASS	PASS	c.397-1G>C		c.397-1G>C	splice_acceptor_variant		1818	268228	0.00677782	53	0	1637	23588	51	0	152	35104	2	0	0	9862	0	0	0	19250	0	0	0	25108	0	0	9	118092	0	0	19	6700	0	0	1	30524	0	0
3	136664737	rs13320485	C	T	gnomAD Exomes,gnomAD Genomes	PASS	PASS	p.Ala180Val	p.Ala180Val	c.539C>T	missense_variant		3171	268202	0.0118232	31	0	73	23610	0	0	619	35108	8	0	318	9860	5	0	0	19250	0	0	44	25106	0	0	1918	118038	17	0	115	6704	1	0	84	30526	0	0
3	136664709	rs11547829	C	T	gnomAD Exomes,gnomAD Genomes	PASS	PASS	p.His171Tyr	p.His171Tyr	c.511C>T	missense_variant		1124	268258	0.00419	27	0	0	23612	0	0	2	35108	0	0	0	9858	0	0	0	19246	0	0	1021	25108	26	0	85	118098	0	0	16	6702	1	0	0	30526	0	0
3	136646862	rs548741298	G	T	gnomAD Exomes,gnomAD Genomes	PASS	PASS	p.Val7Leu	p.Val7Leu	c.19G>T	missense_variant		5	268298	1.8636e-05	0	0	0	23618	0	0	0	35094	0	0	0	9860	0	0	5	19252	0	0	0	25102	0	0	0	118154	0	0	0	6698	0	0	0	30520	0	0
3	136646953	rs748380862	C	G	gnomAD Exomes,gnomAD Genomes	PASS	PASS	p.Ser37Cys	p.Ser37Cys	c.110C>G	missense_variant		2	268322	7.45373e-06	0	0	0	23612	0	0	0	35106	0	0	0	9862	0	0	0	19250	0	0	0	25106	0	0	2	118156	0	0	0	6704	0	0	0	30526	0	0
3	136646968	rs1195839831	G	A	gnomAD Exomes,gnomAD Genomes	PASS	PASS	p.Arg42Gln	p.Arg42Gln	c.125G>A	missense_variant		5	268314	1.86349e-05	0	0	0	23610	0	0	0	35108	0	0	0	9862	0	0	0	19248	0	0	0	25102	0	0	4	118152	0	0	1	6706	0	0	0	30526	0	0
3	136647024	rs761581267	A	G	gnomAD Exomes,gnomAD Genomes	PASS	PASS	p.Ser61Gly	p.Ser61Gly	c.181A>G	missense_variant		2	268278	7.45495e-06	0	0	2	23618	0	0	0	35086	0	0	0	9862	0	0	0	19250	0	0	0	25106	0	0	0	118140	0	0	0	6702	0	0	0	30514	0	0
3	136647028	rs148772850	C	A	gnomAD Exomes,gnomAD Genomes	PASS	PASS	p.Ala62Asp	p.Ala62Asp	c.185C>A	missense_variant		32	268172	0.000119326	0	0	2	23618	0	0	3	35054	0	0	1	9856	0	0	0	19248	0	0	0	25100	0	0	22	118110	0	0	1	6698	0	0	3	30488	0	0
3	136647042	rs771451936	A	G	gnomAD Exomes,gnomAD Genomes	PASS	PASS	p.Ile67Val	p.Ile67Val	c.199A>G	missense_variant		7	267354	2.61825e-05	0	0	0	23580	0	0	0	34838	0	0	0	9822	0	0	0	19208	0	0	0	25100	0	0	6	117918	0	0	0	6680	0	0	1	30208	0	0
3	136647060	rs770040215	G	C	gnomAD Exomes,gnomAD Genomes	PASS	PASS	p.Asp73His	p.Asp73His	c.217G>C	missense_variant		1	261298	3.82705e-06	0	0	0	23378	0	0	0	33392	0	0	0	9468	0	0	0	18884	0	0	0	24988	0	0	1	116252	0	0	0	6510	0	0	0	28426	0	0
3	136647075	rs1255519109	A	G	gnomAD Exomes,gnomAD Genomes	PASS	PASS	c.226+6A>G		c.226+6A>G	splice_region_variant		2	237628	8.41652e-06	0	0	1	22564	0	0	1	26318	0	0	0	7812	0	0	0	17290	0	0	0	23914	0	0	0	109388	0	0	0	5754	0	0	0	24588	0	0
3	136647077	rs749678194	A	G	gnomAD Exomes,gnomAD Genomes	PASS	PASS	c.226+8A>G		c.226+8A>G	splice_region_variant		3	237176	1.26488e-05	0	0	0	22498	0	0	0	26382	0	0	0	7784	0	0	0	17278	0	0	0	23896	0	0	3	109046	0	0	0	5750	0	0	0	24542	0	0
3	136664426	rs201351324	C	T	gnomAD Exomes,gnomAD Genomes	PASS	PASS	c.228C>T	c.228C>T(p.=)	c.228C>T	splice_region_variant		15	256190	5.85503e-05	0	0	0	22740	0	0	0	32990	0	0	0	8950	0	0	0	18958	0	0	0	24552	0	0	3	113776	0	0	0	6328	0	0	12	27896	0	0
3	136664533	rs368340310	A	T	gnomAD Exomes,gnomAD Genomes	PASS	PASS	p.Tyr112Phe	p.Tyr112Phe	c.335A>T	missense_variant		14	268226	5.21948e-05	0	0	0	23612	0	0	0	35102	0	0	0	9858	0	0	0	19248	0	0	0	25106	0	0	14	118072	0	0	0	6702	0	0	0	30526	0	0
3	136664544	rs141442402	A	G	gnomAD Exomes,gnomAD Genomes	PASS	PASS	p.Asn116Asp	p.Asn116Asp	c.346A>G	missense_variant		2	268244	7.4559e-06	0	0	0	23620	0	0	0	35104	0	0	0	9860	0	0	0	19252	0	0	0	25108	0	0	2	118074	0	0	0	6700	0	0	0	30526	0	0
3	136664582	rs147481903	A	G	gnomAD Exomes,gnomAD Genomes	PASS	PASS	p.Ile128Met	p.Ile128Met	c.384A>G	missense_variant		9	268156	3.35626e-05	0	0	9	23608	0	0	0	35100	0	0	0	9856	0	0	0	19250	0	0	0	25102	0	0	0	118016	0	0	0	6700	0	0	0	30524	0	0
3	136664604	rs140020695	A	G	gnomAD Exomes,gnomAD Genomes	PASS	PASS	p.Met136Val	p.Met136Val	c.406A>G	missense_variant		6	268108	2.2379e-05	0	0	5	23614	0	0	0	35092	0	0	0	9854	0	0	1	19244	0	0	0	25090	0	0	0	118000	0	0	0	6698	0	0	0	30516	0	0
3	136664745	rs149750260	G	A	gnomAD Exomes,gnomAD Genomes	PASS	PASS	p.Val183Ile	p.Val183Ile	c.547G>A	missense_variant		61	268188	0.000227452	0	0	1	23608	0	0	5	35106	0	0	1	9862	0	0	0	19250	0	0	2	25108	0	0	51	118024	0	0	0	6704	0	0	1	30526	0	0
3	136664749	rs145545353	A	G	gnomAD Exomes,gnomAD Genomes	PASS	PASS	p.Asn184Ser	p.Asn184Ser	c.551A>G	missense_variant		117	268192	0.000436255	0	0	3	23610	0	0	1	35104	0	0	0	9860	0	0	2	19248	0	0	29	25106	0	0	78	118036	0	0	1	6702	0	0	3	30526	0	0
3	136664803	rs900756685	G	C	gnomAD Exomes,gnomAD Genomes	PASS	PASS	p.Ser202Thr	p.Ser202Thr	c.605G>C	missense_variant		3	268060	1.11915e-05	0	0	0	23610	0	0	0	35092	0	0	0	9860	0	0	0	19252	0	0	0	25078	0	0	2	117958	0	0	1	6686	0	0	0	30524	0	0
3	136664819	rs367665146	A	C	gnomAD Exomes,gnomAD Genomes	PASS	PASS	p.Glu207Asp	p.Glu207Asp	c.621A>C	missense_variant		5	268102	1.86496e-05	0	0	0	23612	0	0	0	35090	0	0	0	9858	0	0	0	19246	0	0	0	25080	0	0	5	118000	0	0	0	6692	0	0	0	30524	0	0
3	136664832	rs778419590	G	A	gnomAD Exomes,gnomAD Genomes	PASS	PASS	p.Glu212Lys	p.Glu212Lys	c.634G>A	missense_variant		6	268072	2.2382e-05	0	0	1	23604	0	0	0	35088	0	0	0	9852	0	0	3	19248	0	0	0	25084	0	0	2	117980	0	0	0	6694	0	0	0	30522	0	0
3	136664888	rs768475356	G	A	gnomAD Exomes,gnomAD Genomes	PASS	PASS	p.Trp230Ter	p.Trp230Ter	c.690G>A	stop_gained		8	268254	2.98225e-05	0	0	0	23602	0	0	0	35104	0	0	0	9860	0	0	0	19244	0	0	7	25108	0	0	1	118116	0	0	0	6696	0	0	0	30524	0	0
3	136664910	rs371880420	A	G	gnomAD Exomes,gnomAD Genomes	PASS	PASS	p.Met238Val	p.Met238Val	c.712A>G	missense_variant		7	268284	2.60918e-05	0	0	0	23606	0	0	0	35108	0	0	0	9862	0	0	0	19250	0	0	0	25104	0	0	7	118128	0	0	0	6700	0	0	0	30526	0	0
3	136664913	rs544403184	G	A	gnomAD Exomes,gnomAD Genomes	PASS	PASS	p.Val239Ile	p.Val239Ile	c.715G>A	missense_variant		109	268272	0.000406304	0	0	1	23610	0	0	0	35108	0	0	0	9862	0	0	0	19246	0	0	0	25100	0	0	0	118120	0	0	3	6700	0	0	105	30526	0	0
3	136664947	rs759875342	T	C	gnomAD Exomes,gnomAD Genomes	PASS	PASS	p.Met250Thr	p.Met250Thr	c.749T>C	missense_variant		3	268248	1.11837e-05	0	0	1	23596	0	0	1	35106	0	0	0	9862	0	0	0	19246	0	0	0	25102	0	0	1	118112	0	0	0	6700	0	0	0	30524	0	0
3	136665002	rs1364891837	C	T	gnomAD Exomes,gnomAD Genomes	PASS	PASS	p.Thr143Ile	p.Thr143Ile	c.428C>T	missense_variant		2	268172	7.4579e-06	0	0	0	23590	0	0	0	35104	0	0	0	9860	0	0	0	19244	0	0	0	25104	0	0	2	118044	0	0	0	6700	0	0	0	30526	0	0
3	136665050	rs1320944873	T	C	gnomAD Exomes,gnomAD Genomes	PASS	PASS	p.Met159Thr	p.Met159Thr	c.476T>C	missense_variant		2	267940	7.46436e-06	0	0	0	23584	0	0	0	35094	0	0	0	9854	0	0	0	19246	0	0	0	25100	0	0	1	117846	0	0	1	6694	0	0	0	30522	0	0
3	136665079	rs771135953	T	C	gnomAD Exomes,gnomAD Genomes	PASS	PASS	p.Met294Thr	p.Met294Thr	c.881T>C	missense_variant		3	267422	1.12182e-05	0	0	3	23560	0	0	0	35064	0	0	0	9828	0	0	0	19240	0	0	0	25068	0	0	0	117490	0	0	0	6674	0	0	0	30498	0	0
3	136665100	rs761148513	A	G	gnomAD Exomes,gnomAD Genomes	PASS	PASS	p.His301Arg	p.His301Arg	c.902A>G	missense_variant		2	266954	7.49193e-06	0	0	1	23576	0	0	0	35048	0	0	0	9796	0	0	0	19246	0	0	0	25042	0	0	0	117124	0	0	0	6666	0	0	1	30456	0	0
3	136665136	rs866237155	C	T	gnomAD Exomes,gnomAD Genomes	PASS	PASS	p.Ser313Leu	p.Ser313Leu	c.938C>T	missense_variant		4	259542	1.54118e-05	0	0	1	23204	0	0	0	34002	0	0	0	9090	0	0	1	19090	0	0	0	24634	0	0	0	114104	0	0	0	6446	0	0	2	28972	0	0
3	136667116	rs148197442	G	A	gnomAD Exomes,gnomAD Genomes	PASS	PASS	p.Val319Ile	p.Val319Ile	c.955G>A	missense_variant		22	254798	8.63429e-05	0	0	1	23082	0	0	0	32084	0	0	0	9106	0	0	0	18526	0	0	2	24792	0	0	18	113556	0	0	1	6328	0	0	0	27324	0	0

## Sheet: Control
Chromosome	Position	rsID	Reference	Alternate	Source	Filters - exomes	Filters - genomes	Consequence	Protein Consequence	Transcript Consequence	Annotation	Flags	Allele Count	Allele Number	Allele Frequency	Homozygote Count	Hemizygote Count	Allele Count African	Allele Number African	Homozygote Count African	Hemizygote Count African	Allele Count Latino	Allele Number Latino	Homozygote Count Latino	Hemizygote Count Latino	Allele Count Ashkenazi Jewish	Allele Number Ashkenazi Jewish	Homozygote Count Ashkenazi Jewish	Hemizygote Count Ashkenazi Jewish	Allele Count East Asian	Allele Number East Asian	Homozygote Count East Asian	Hemizygote Count East Asian	Allele Count European (Finnish)	Allele Number European (Finnish)	Homozygote Count European (Finnish)	Hemizygote Count European (Finnish)	Allele Count European (non-Finnish)	Allele Number European (non-Finnish)	Homozygote Count European (non-Finnish)	Hemizygote Count European (non-Finnish)	Allele Count Other	Allele Number Other	Homozygote Count Other	Hemizygote Count Other	Allele Count South Asian	Allele Number South Asian	Homozygote Count South Asian	Hemizygote Count South Asian
3	136664737	rs13320485	C	T	gnomAD Exomes,gnomAD Genomes	PASS	PASS	p.Ala180Val	p.Ala180Val	c.539C>T	missense_variant		1271	120282	0.0105668	7	0	35	9738	0	0	320	17358	2	0	78	2358	1	0	0	9960	0	0	22	14556	0	0	732	48284	4	0	37	2338	0	0	47	15690	0	0
3	136664970	rs72978714	G	C	gnomAD Exomes,gnomAD Genomes	PASS	PASS	c.397-1G>C		c.397-1G>C	splice_acceptor_variant		797	120272	0.00662665	26	0	718	9726	26	0	69	17358	0	0	0	2358	0	0	0	9962	0	0	0	14556	0	0	4	48286	0	0	5	2336	0	0	1	15690	0	0
3	136664709	rs11547829	C	T	gnomAD Exomes,gnomAD Genomes	PASS	PASS	p.His171Tyr	p.His171Tyr	c.511C>T	missense_variant		685	120274	0.00569533	18	0	0	9736	0	0	1	17358	0	0	0	2358	0	0	0	9956	0	0	639	14556	18	0	37	48282	0	0	8	2338	0	0	0	15690	0	0
3	136664749	rs145545353	A	G	gnomAD Exomes,gnomAD Genomes	PASS	PASS	p.Asn184Ser	p.Asn184Ser	c.551A>G	missense_variant		54	120280	0.000448952	0	0	1	9736	0	0	1	17356	0	0	0	2358	0	0	0	9958	0	0	19	14556	0	0	31	48288	0	0	1	2338	0	0	1	15690	0	0
3	136667116	rs148197442	G	A	gnomAD Exomes,gnomAD Genomes	PASS	PASS	p.Val319Ile	p.Val319Ile	c.955G>A	missense_variant		7	115974	6.03584e-05	0	0	0	9590	0	0	0	15858	0	0	0	2188	0	0	0	9866	0	0	1	14544	0	0	6	47468	0	0	0	2256	0	0	0	14204	0	0
3	136664604	rs140020695	A	G	gnomAD Exomes,gnomAD Genomes	PASS	PASS	p.Met136Val	p.Met136Val	c.406A>G	missense_variant		5	120262	4.15759e-05	0	0	4	9732	0	0	0	17356	0	0	0	2358	0	0	1	9958	0	0	0	14554	0	0	0	48286	0	0	0	2338	0	0	0	15680	0	0
3	136664832	rs778419590	G	A	gnomAD Exomes,gnomAD Genomes	PASS	PASS	p.Glu212Lys	p.Glu212Lys	c.634G>A	missense_variant		5	120268	4.15738e-05	0	0	1	9732	0	0	0	17350	0	0	0	2358	0	0	2	9958	0	0	0	14556	0	0	2	48288	0	0	0	2338	0	0	0	15688	0	0
3	136646862	rs548741298	G	T	gnomAD Exomes,gnomAD Genomes	PASS	PASS	p.Val7Leu	p.Val7Leu	c.19G>T	missense_variant		4	120274	3.32574e-05	0	0	0	9736	0	0	0	17348	0	0	0	2358	0	0	4	9962	0	0	0	14556	0	0	0	48292	0	0	0	2336	0	0	0	15686	0	0
3	136664582	rs147481903	A	G	gnomAD Exomes,gnomAD Genomes	PASS	PASS	p.Ile128Met	p.Ile128Met	c.384A>G	missense_variant		4	120278	3.32563e-05	0	0	4	9734	0	0	0	17356	0	0	0	2358	0	0	0	9960	0	0	0	14556	0	0	0	48286	0	0	0	2338	0	0	0	15690	0	0
3	136664888	rs768475356	G	A	gnomAD Exomes,gnomAD Genomes	PASS	PASS	p.Trp230Ter	p.Trp230Ter	c.690G>A	stop_gained		3	120268	2.49443e-05	0	0	0	9734	0	0	0	17356	0	0	0	2358	0	0	0	9954	0	0	2	14556	0	0	1	48282	0	0	0	2338	0	0	0	15690	0	0
3	136647024	rs761581267	A	G	gnomAD Exomes,gnomAD Genomes	PASS	PASS	p.Ser61Gly	p.Ser61Gly	c.181A>G	missense_variant		2	120262	1.66304e-05	0	0	2	9738	0	0	0	17338	0	0	0	2358	0	0	0	9960	0	0	0	14556	0	0	0	48290	0	0	0	2338	0	0	0	15684	0	0
3	136665100	rs761148513	A	G	gnomAD Exomes,gnomAD Genomes	PASS	PASS	p.His301Arg	p.His301Arg	c.902A>G	missense_variant		2	120182	1.66414e-05	0	0	1	9730	0	0	0	17330	0	0	0	2342	0	0	0	9960	0	0	0	14556	0	0	0	48254	0	0	0	2338	0	0	1	15672	0	0
														119906

## Sheet: MergedDataset
Chromosome	Position	rsID		Reference	Alternate	Consequence	Protein Consequence	Transcript Consequence	Annotation	AF	AC_All	AN_All	AF_nonCancer	AC_nonCancer	AN_noncancer	AF_Cases_not_cancer	AC_Cases (not cancer)	AN_Cases (not cancer )	AF_Cancer	AC_cancer	AN_cancer	AF_Control	AC_control	AN_control	P.value (CancerVS.Control)
3	136664749	rs145545353		A	G	p.Asn184Ser	p.Asn184Ser	c.551A>G	missense_variant	0.000442118	125	282730	0.000436255	117	268192	0.000425929	63	147912	0.000550282	8	14538	0.000448952	54	120280	0.31
3	136664913	rs544403184		G	A	p.Val239Ile	p.Val239Ile	c.715G>A	missense_variant	0.000388956	110	282808	0.000406304	109	268272	0.00073467	109	148366	6.87947e-05	1	14536	0	0	119906	.
3	136664745	rs149750260		G	A	p.Val183Ile	p.Val183Ile	c.547G>A	missense_variant	0.000236979	67	282726	0.000227452	61	268188	0.000411378	61	148282	0.000412712	6	14538	0	0	119906	.
3	136647028	rs148772850		C	A	p.Ala62Asp	p.Ala62Asp	c.185C>A	missense_variant	0.000137951	39	282710	0.000119326	32	268172	0.000215828	32	148266	0.000481497	7	14538	0	0	119906	.
3	136667116	rs148197442		G	A	p.Val319Ile	p.Val319Ile	c.955G>A	missense_variant	8.54117e-05	23	269284	8.63429e-05	22	254798	0.00010805	15	138824	6.90322e-05	1	14486	6.03584e-05	7	115974	0.61
3	136664426	rs201351324		C	T	c.228C>T	c.228C>T(p.=)	c.228C>T	splice_region_variant	5.9103e-05	16	270714	5.85503e-05	15	256190	0.000110064	15	136284	6.88516e-05	1	14524	0	0	119906	.
3	136664533	rs368340310		A	T	p.Tyr112Phe	p.Tyr112Phe	c.335A>T	missense_variant	5.30478e-05	15	282764	5.21948e-05	14	268226	9.43905e-05	14	148320	6.87853e-05	1	14538	0	0	119906	.
3	136664582	rs147481903		A	G	p.Ile128Met	p.Ile128Met	c.384A>G	missense_variant	3.89113e-05	11	282694	3.35626e-05	9	268156	3.38117e-05	5	147878	0.000137571	2	14538	3.32563e-05	4	120278	0.13
3	136664888	rs768475356		G	A	p.Trp230Ter	p.Trp230Ter	c.690G>A	stop_gained	2.82893e-05	8	282792	2.98225e-05	8	268254	3.3787e-05	5	147986	0	0	14538	2.49443e-05	3	120268	.
3	136647042	rs771451936		A	G	p.Ile67Val	p.Ile67Val	c.199A>G	missense_variant	2.48324e-05	7	281890	2.61825e-05	7	267354	4.74744e-05	7	147448	0	0	14536	0	0	119906	.
3	136664910	rs371880420		A	G	p.Met238Val	p.Met238Val	c.712A>G	missense_variant	2.47507e-05	7	282820	2.60918e-05	7	268284	4.71768e-05	7	148378	0	0	14536	0	0	119906	.
3	136664604	rs140020695		A	G	p.Met136Val	p.Met136Val	c.406A>G	missense_variant	2.1228e-05	6	282646	2.2379e-05	6	268108	6.76379e-06	1	147846	0	0	14538	4.15759e-05	5	120262	.
3	136664832	rs778419590		G	A	p.Glu212Lys	p.Glu212Lys	c.634G>A	missense_variant	2.12307e-05	6	282610	2.2382e-05	6	268072	6.76572e-06	1	147804	0	0	14538	4.15738e-05	5	120268	.
3	136646862	rs548741298		G	T	p.Val7Leu	p.Val7Leu	c.19G>T	missense_variant	1.76785e-05	5	282830	1.8636e-05	5	268298	6.75566e-06	1	148024	0	0	14532	3.32574e-05	4	120274
3	136646968	rs1195839831		G	A	p.Arg42Gln	p.Arg42Gln	c.125G>A	missense_variant	1.76771e-05	5	282852	1.86349e-05	5	268314	3.36909e-05	5	148408	0	0	14538	0	0	119906	.
3	136664819	rs367665146		A	C	p.Glu207Asp	p.Glu207Asp	c.621A>C	missense_variant	1.76903e-05	5	282640	1.86496e-05	5	268102	3.37391e-05	5	148196	0	0	14538	0	0	119906	.
3	136665136	rs866237155		C	T	p.Ser313Leu	p.Ser313Leu	c.938C>T	missense_variant	1.46159e-05	4	273674	1.54118e-05	4	259542	2.86459e-05	4	139636	0	0	14132	0	0	119906	.
3	136647077	rs749678194		A	G	c.226+8A>G		c.226+8A>G	splice_region_variant	1.19309e-05	3	251448	1.26488e-05	3	237176	2.5582e-05	3	117270	0	0	14272	0	0	119906	.
3	136664803	rs900756685		G	C	p.Ser202Thr	p.Ser202Thr	c.605G>C	missense_variant	1.06159e-05	3	282594	1.11915e-05	3	268060	2.02492e-05	3	148154	0	0	14534	0	0	119906	.
3	136664947	rs759875342		T	C	p.Met250Thr	p.Met250Thr	c.749T>C	missense_variant	1.06087e-05	3	282786	1.11837e-05	3	268248	2.02235e-05	3	148342	0	0	14538	0	0	119906	.
3	136665079	rs771135953		T	C	p.Met294Thr	p.Met294Thr	c.881T>C	missense_variant	1.064e-05	3	281954	1.12182e-05	3	267422	2.03368e-05	3	147516	0	0	14532	0	0	119906	.
3	136646953	rs748380862		C	G	p.Ser37Cys	p.Ser37Cys	c.110C>G	missense_variant	7.07064e-06	2	282860	7.45373e-06	2	268322	1.34756e-05	2	148416	0	0	14538	0	0	119906	.
3	136647024	rs761581267		A	G	p.Ser61Gly	p.Ser61Gly	c.181A>G	missense_variant	7.07174e-06	2	282816	7.45495e-06	2	268278	0	0	148016	0	0	14538	1.66304e-05	2	120262	.
3	136647060	rs770040215		G	C	p.Asp73His	p.Asp73His	c.217G>C	missense_variant	7.25132e-06	2	275812	3.82705e-06	1	261298	7.07254e-06	1	141392	6.8899e-05	1	14514	0	0	119906
3	136647075	rs1255519109		A	G	c.226+6A>G		c.226+6A>G	splice_region_variant	7.93752e-06	2	251968	8.41652e-06	2	237628	1.69892e-05	2	117722	0	0	14340	0	0	119906	.
3	136664544	rs141442402		A	G	p.Asn116Asp	p.Asn116Asp	c.346A>G	missense_variant	7.07259e-06	2	282782	7.4559e-06	2	268244	1.34827e-05	2	148338	0	0	14538	0	0	119906	.
3	136665002	rs1364891837		C	T	p.Thr143Ile	p.Thr143Ile	c.428C>T	missense_variant	7.07439e-06	2	282710	7.4579e-06	2	268172	1.34893e-05	2	148266	0	0	14538	0	0	119906	.
3	136665050	rs1320944873		T	C	p.Met159Thr	p.Met159Thr	c.476T>C	missense_variant	7.08025e-06	2	282476	7.46436e-06	2	267940	1.35104e-05	2	148034	0	0	14536	0	0	119906	.
3	136665100	rs761148513		A	G	p.His301Arg	p.His301Arg	c.902A>G	missense_variant	7.10591e-06	2	281456	7.49193e-06	2	266954	0	0	146772	0	0	14502	1.66414e-05	2	120182	.
	AC	AN-AC
ALL	487	282373
non-Cancer	459	267863
case(not Cancer)	373	147583
cancer	28	14510
control	86	120280
Group	Alternate Allele Count	Reference Allele Count	SampleSize	P-Value	OR	OR 95% CI
All	487	282373	141430	2.2e-16	2.41	[1.91, 3.07]
non-Cancer	459	267863	134161	5.055e-16	2.4	[1.90, 3.05]
case(not cancer)	373	147583	73978	2.2e-16	3.53	[2.79, 4.52]
cancer	28	14510	7269	2.573e-05	2.7	[1.69, 4.17]
control	86	120280	60183
