# Supplementary material for: Revisiting Non-BRCA1/2 Familial Whole Exome Sequencing Datasets Implicates NCK1 as a Cancer Gene
Source: Front Genet. 2019 Jun 4;10:527. doi: 10.3389/fgene.2019.00527 (PMC6557995; doi:10.3389/fgene.2019.00527)
Supplement: TABLE S3 — Hotspot analysis of NCK1 somatic mutations. [file Table_3.XLSX]

## Sheet: All_mutations_hotspot_analysis
Gene	Ensembl_id	Repres_tr	Prot_position	N_mut	Prot_length	Assoc_unip_ids	Perc_region_1	Perc_region_2	Poisson_p_value_1	Poisson_p_value_2	Adj_p_value_region_1	Adj_p_value_region_2
NCK1	ENSG00000158092	ENST00000288986	42	6	377	P16333	0.75	0.375	1.13378e-05	4.51298e-08	1.80519e-07	4.53513e-05
NCK1	ENSG00000158092	ENST00000288986	177	3	377	P16333	1	0.25	0.000185518	0.000105879	0.000211757	0.000371035
NCK1	ENSG00000158092	ENST00000288986	184	2	377	P16333	0.6667	0.1818	0.00275941	0.00142379	0.00142379	0.00367921
NCK1	ENSG00000158092	ENST00000288986	344	2	377	P16333	0.5	0.1818	0.00611653	0.00142379	0.00142379	0.00611653
