# Supplementary material for: Revisiting Non-BRCA1/2 Familial Whole Exome Sequencing Datasets Implicates NCK1 as a Cancer Gene
Source: Front Genet. 2019 Jun 4;10:527. doi: 10.3389/fgene.2019.00527 (PMC6557995; doi:10.3389/fgene.2019.00527)
Supplement: TABLE S4 — All CHEK2 variants identified from the pedigrees. [file Table_4.XLSX]

## Sheet: sheet1
Pedigrees_samples	Gene	Nucleotide	Protein	Pathogenic	GT	DP_REF	DP_ALT	DP	GQ
NIJM8_2	CHEK2	c.G1312T	p.D438Y	HGMD	0/1	9	12	21	99
RUL70_14	CHEK2	c.1100delC	p.T367fs	ClinVar	0/1	28	22	50	99
NIJM6_2	CHEK2	c.1100delC	p.T367fs	ClinVar	0/1	30	17	47	99
DNA RUL153_2	CHEK2	c.1100delC	p.T367fs	ClinVar	0/1	30	35	65	99
DNA RUL153_3	CHEK2	c.1100delC	p.T367fs	ClinVar	0/1	32	30	62	99
DNA RUL153_2	CHEK2	c.1100delC	p.T367fs	ClinVar	0/1	32	31	63	99
DNA RUL153_3	CHEK2	c.1100delC	p.T367fs	ClinVar	0/1	32	39	71	99
NIJM6_1	CHEK2	c.1100delC	p.T367fs	ClinVar	0/1	36	33	69	99
NIJM8_5	CHEK2	c.1100delC	p.T367fs	ClinVar	1/1	2	43	45	45
